# Supplementary material for: Thrifty phenotype versus cold adaptation: trade-offs in upper limb proportions of Himalayan populations of Nepal
Source: R Soc Open Sci. 2018 Jun 20;5(6):172174. doi: 10.1098/rsos.172174 (PMC6030304; doi:10.1098/rsos.172174)
Supplement: Supporting Dataset [file rsos172174supp1.xlsx]

## Sheet: Raw Data
Participant	Population	Sex	Age	Height	Weight	Hand_Length	Hand_Width	Humerus_Length	Relative_Hand_Length	Relative_Hand_Width	Relative_Humerus_Length	Relative_Total_Arm_Length	Relative_Ulna_Length	Total_Arm_Length	Ulna_Length
2	L	F	59	1619	6915	200	104	295	123.533	64.2372	182.211	474.367	168.623	768	273
5	L	F	47	1588	8800	193	99	316	121.537	62.3426	198.992	486.776	166.247	773	264
6	L	F	37	1446	5630	174	83	275	120.332	57.3997	190.18	473.029	162.517	684	235
7	L	F	45	1548	7070	175	91	299	113.049	58.7855	193.152	466.408	160.207	722	248
8	L	F	59	1512	8110	168	95	276	111.111	62.8307	182.54	454.365	160.714	687	243
14	L	F	52	1498	6230	169	91	280	112.817	60.7477	186.916	453.939	154.206	680	231
15	L	F	51	1548	663	180	89	311	116.279	57.4935	200.904	482.558	165.375	747	256
19	L	M	40	1656	6580	180	104	314	108.696	62.8019	189.614	452.295	153.986	749	255
20	L	M	51	1750	7075	204	106	318	116.571	60.5714	181.714	445.714	147.429	780	258
21	L	F	54	1530	6200	176	92	310	115.033	60.1307	202.614	471.895	154.248	722	236
22	L	F	39	1530	6150	176	92	310	115.033	60.1307	202.614	461.438	143.791	706	220
23	L	F	40	1554	7425	186	95	304	119.691	61.1326	195.624	480.695	165.38	747	257
24	L	M	39	1751	7700	212	104	344	121.074	59.3946	196.459	481.439	163.906	843	287
25	L	F	40	1500	7285	184	96	303	122.667	64	202	496.667	172	745	258
26	L	F	43	1566	7395	186	89	304	118.774	56.8327	194.125	478.927	166.028	750	260
29	L	F	51	1516	5700	180	93	270	118.734	61.3456	178.1	447.23	150.396	678	228
30	L	F	45	1462	4180	157	86	270	107.387	58.8235	184.679	447.332	155.267	654	227
31	L	F	51	1519	6550	182	86	296	119.816	56.6162	194.865	466.754	152.074	709	231
32	L	F	46	1630	8360	191	99	304	117.178	60.7362	186.503	466.871	163.19	761	266
33	L	F	55	1498	476	180	97	275	120.16	64.753	183.578	457.944	154.206	686	231
34	L	F	52	1478	6960	183	91	279	123.816	61.5697	188.769	470.907	158.322	696	234
35	L	M	42	1649	7050	189	92	310	114.615	55.7914	187.993	456.64	154.033	753	254
36	L	F	57	1479	5390	175	83	263	118.323	56.119	177.823	457.742	161.596	677	239
37	L	F	56	1487	6770	166	99	275	111.634	66.577	184.936	457.297	160.726	680	239
39	L	M	58	1590	6730	199	94	311	123.22	58.2043	192.57	502.516	181.761	799	289
41	L	F	41	1593	7670	176	94	298	110.483	59.0082	187.068	450.722	153.17	718	244
42	L	F	26	1532	5480	179	88	308	116.841	57.4413	201.044	473.89	156.005	726	239
44	L	F	43	1588	7565	183	88	289	115.239	55.4156	181.99	460.957	163.728	732	260
46	L	F	40	1460	4750	165	91	256	113.014	62.3288	175.342	435.616	147.26	636	215
47	L	M	51	1700	6750	205	102	324	120.588	60	190.588	473.529	162.353	805	276
48	L	M	51	1695	5960	208	103	309	122.714	60.767	182.301	468.437	163.422	794	277
49	L	M	53	1745	7670	202	115	313	115.759	72.2063	179.37	448.711	153.582	783	268
51	L	M	36	1768	6945	197	109	320	111.425	61.6516	180.995	450.226	157.805	796	279
52	L	F	56	1500	7190	173	91	281	115.333	60.6667	187.333	465.333	162.667	698	244
53	L	M	33	1820	9140	212	106	346	116.484	58.2418	190.11	459.89	153.297	837	279
54	L	M	51	1743	9615	211	104	314	121.056	59.6672	180.149	464.716	163.511	810	285
56	L	M	57	1599	9630	183	102	304	114.447	63.7899	190.119	475.297	170.732	760	273
57	L	M	57	1686	7105	198	115	323	117.438	68.2088	191.578	481.613	172.598	812	291
58	L	M	51	1645	7200	185	98	288	112.462	59.5745	175.076	448.024	160.486	737	264
59	L	M	45	1608	6465	202	98	319	125.622	60.9453	198.383	485.697	161.692	781	260
60	L	M	50	1722	11600	198	116	277	114.983	67.3635	160.859	443.089	167.247	763	288
62	L	M	53	1645	7620	181	101	288	110.03	61.3982	175.076	448.632	163.526	738	269
63	L	M	53	1566	5870	185	102	286	118.135	65.1341	182.631	448.276	147.51	702	231
64	L	M	46	1564	5705	165	90	304	105.499	57.5448	194.373	450.128	150.256	704	235
65	L	M	49	1654	6700	194	104	326	117.291	62.8779	197.098	467.352	152.963	773	253
66	L	F	23	1626	5330	182	90	303	111.931	55.3506	186.347	446.494	148.216	726	241
68	L	M	57	1743	8440	206	107	319	118.187	61.3884	183.018	467.011	165.806	814	289
69	L	M	23	1743	6440	207	99	344	118.761	56.7986	197.361	465.29	149.168	811	260
70	L	M	22	1760	7020	208	99	344	118.182	56.25	195.455	470.455	156.818	828	276
74	L	F	44	1527	6840	183	91	294	119.843	59.594	192.534	472.823	160.445	722	245
75	L	F	49	1516	6775	180	85	298	118.734	56.0686	196.57	472.955	157.652	717	239
76	L	F	45	1631	8420	169	95	285	103.617	58.2465	174.739	424.28	145.923	692	238
77	L	F	56	1528	8040	176	96	287	115.183	62.8272	187.827	458.115	155.105	700	237
79	L	F	48	1590	7135	174	86	296	109.434	54.0881	186.164	449.057	153.459	714	244
80	L	F	41	1438	5300	179	95	248	124.478	66.064	172.462	454.103	157.163	653	226
82	L	F	38	1516	5760	171	89	286	112.797	58.7071	188.654	457.124	155.673	693	236
84	L	M	43	1767	8560	198	105	327	112.054	59.4228	185.059	455.008	157.895	804	279
85	L	M	42	1616	8230	177	106	292	109.53	65.5941	180.693	438.738	148.515	709	240
86	L	M	35	1661	6060	179	94	312	107.766	56.5924	187.839	451.535	155.93	750	259
87	L	F	33	1672	5950	188	90	334	112.44	53.8278	199.761	469.498	157.297	785	263
88	L	F	29	1538	4575	173	90	276	112.484	58.5176	179.454	445.384	153.446	685	236
89	L	F	36	1520	5180	174	84	276	114.474	55.2632	181.579	448.684	152.632	682	232
90	L	F	45	1626	7200	194	95	303	119.311	58.4256	186.347	469.25	163.592	763	266
91	L	F	51	1533	8360	170	94	273	110.894	61.3177	178.082	448.793	159.817	688	245
92	L	F	50	1636	7800	203	97	320	124.083	59.291	195.599	490.831	171.149	803	280
93	L	M	51	1666	7100	193	101	302	115.846	60.6242	181.273	457.983	160.864	763	268
94	L	F	58	1585	6230	182	97	303	114.826	61.1987	191.167	465.615	159.621	738	253
95	L	F	24	1553	4635	166	81	313	106.89	52.1571	201.545	453.96	145.525	705	226
96	L	M	30	1576	5140	175	90	310	111.041	57.1066	196.701	461.929	154.188	728	243
97	L	F	28	1494	5315	170	97	296	113.788	64.9264	198.126	469.21	157.296	701	235
98	L	M	34	1695	6420	184	91	313	108.555	53.6873	184.661	456.637	163.422	774	277
100	H	M	19	1564	5360	176	106	294	112.532	67.7749	187.98	452.685	152.174	708	238
101	H	M	51	1578	6970	174	97	270	110.266	61.4702	171.103	450.57	169.202	711	267
102	H	M	46	1584	7400	170	102	292	107.323	64.3939	184.343	455.177	163.51	721	259
103	H	M	41	1680	7840	192	108	296	114.286	64.2857	176.19	433.333	142.857	728	240
104	H	M	32	1560	6130	180	99	300	115.385	63.4615	192.308	462.179	154.487	721	241
105	H	M	36	1634	6920	199	100	332	121.787	61.1995	203.182	490.208	165.239	801	270
106	H	M	35	1580	7720	189	109	283	119.62	68.9873	179.114	460.759	162.025	728	256
107	H	M	55	1635	7900	187	98	311	114.373	59.9388	190.214	469.113	164.526	767	269
108	H	M	42	1642	7450	182	97	296	110.84	59.0743	180.268	461.632	170.524	758	280
109	H	M	26	1554	5480	168	87	284	108.108	55.9846	182.754	454.955	164.093	707	255
110	H	M	42	1611	5740	182	102	301	112.973	63.3147	186.84	465.549	165.736	750	267
111	H	M	43	1694	8430	182	98	310	107.438	57.8512	182.999	460.449	170.012	780	288
112	H	M	26	1688	5425	188	101	300	111.374	59.8341	177.725	445.498	156.398	752	264
113	H	M	37	1687	6900	194	104	315	114.997	61.6479	186.722	455.246	153.527	768	259
114	H	M	42	1661	8700	194	97	312	116.797	58.3986	187.839	459.362	154.726	763	257
115	H	M	29	1660	6400	189	98	290	113.855	59.0361	174.699	412.651	124.096	685	206
116	H	F	35	1669	7745	198	108	267	118.634	64.7094	159.976	421.809	143.2	704	239
117	H	F	27	1542	6440	172	97	292	111.543	62.9053	189.364	450.713	149.805	695	231
118	H	M	26	1695	6760	194	102	325	114.454	60.177	191.74	460.767	154.572	781	262
119	H	M	20	1638	5648	196	101	304	119.658	61.6606	185.592	460.317	155.067	754	254
120	H	M	33	1752	6985	203	106	325	115.868	60.5023	185.502	446.918	145.548	783	255
121	H	F	41	1566	5560	175	92	289	111.75	58.7484	184.547	453.384	157.088	710	246
122	H	M	35	1620	5990	178	92	282	109.877	56.7901	174.074	446.296	162.346	723	263
123	H	M	26	1630	5760	191	99	281	117.178	60.7362	172.393	456.442	166.871	744	272
124	H	M	28	1670	7000	196	100	278	117.365	59.8802	166.467	443.114	159.281	740	266
125	H	M	27	1770	7025	204	106	320	115.254	59.887	180.791	461.582	165.537	817	293
126	H	M	26	1664	5680	190	99	293	114.183	59.4952	176.082	440.505	150.24	733	250
127	H	M	22	1629	5410	196	101	281	120.319	62.0012	172.498	447.514	154.696	729	252
128	H	M	30	1779	5630	214	98	296	120.292	55.0871	166.386	446.318	159.64	794	284
129	H	M	25	1599	4630	172	93	283	107.567	58.1614	176.986	432.145	147.592	691	236
130	H	M	32	1694	7630	195	111	306	115.112	65.5254	180.638	458.678	162.928	777	276
131	H	M	27	1672	5190	185	95	304	110.646	56.8182	181.818	453.947	161.483	759	270
132	H	M	27	1764	7298	205	112	308	116.213	63.4921	174.603	447.846	157.029	790	277
133	H	M	23	1815	8550	199	99	334	109.642	54.5455	184.022	442.424	148.76	803	270
134	H	M	28	1656	5770	195	100	296	117.754	60.3865	178.744	465.58	169.082	771	280
135	H	M	45	1716	8270	199	116	325	115.967	67.5991	189.394	466.2	160.839	800	276
136	H	F	22	1500	5180	175	79	260	116.667	52.6667	173.333	440	150	660	225
137	H	M	28	1642	8020	198	98	282	120.585	59.6833	171.742	452.497	160.171	743	263
138	H	M	40	1660	6710	181	96	290	109.036	57.8313	174.699	421.084	137.349	699	228
139	H	F	35	1573	7220	174	93	299	110.617	59.1227	190.083	448.188	147.489	705	232
140	H	F	24	1520	5940	177	90	314	116.447	59.2105	206.579	482.895	159.868	734	243
141	H	F	55	1450	5210	172	78	310	118.621	53.7931	213.793	483.448	151.034	701	219
142	H	F	35	1553	6090	189	93	314	121.7	59.8841	202.189	477.141	153.252	741	238
143	H	M	33	1657	5350	188	101	315	113.458	60.9535	190.103	465.299	161.738	771	268
144	H	M	29	1605	6465	184	94	301	114.642	58.567	187.539	448.598	146.417	720	235
145	H	M	28	1595	5490	193	94	290	121.003	58.9342	181.818	451.411	148.589	720	237
146	H	M	18	1455	5920	158	89	260	108.591	61.1684	178.694	435.052	147.766	633	215
147	H	M	42	1575	5490	176	103	260	111.746	65.3968	165.079	429.206	152.381	676	240
148	H	M	28	1658	6830	190	96	330	114.596	57.9011	199.035	489.144	175.513	811	291
149	H	M	40	1575	7065	185	97	299	117.46	61.5873	189.841	463.492	156.19	730	246
150	H	M	34	1637	7440	190	100	305	116.066	61.0874	186.316	445.327	142.944	729	234
151	H	M	21	1704	6410	214	103	298	125.587	60.446	174.883	439.554	139.085	749	237
152	H	M	48	1653	7798	182	89	292	110.103	53.8415	176.649	431.942	145.191	714	240
153	H	M	27	1641	6130	190	93	303	115.783	56.6728	184.644	452.773	152.346	743	250
154	H	F	36	1548	6920	180	90	304	116.279	58.1395	196.382	456.072	143.411	706	222
155	H	M	31	1670	6610	199	101	308	119.162	60.479	184.431	469.461	165.868	784	277
156	H	F	20	1484	4590	169	80	271	113.881	53.9084	182.615	450.135	153.639	668	228
157	H	M	41	1617	7150	195	93	281	120.594	57.5139	173.779	450.216	155.844	728	252
158	H	F	22	1549	5080	188	99	265	121.369	63.9122	171.078	442.866	150.42	686	233
159	H	F	58	1508	4690	169	82	264	112.069	54.3767	175.066	433.687	146.552	654	221
160	H	F	24	1665	5990	187	94	292	112.312	56.4565	175.375	443.844	156.156	739	260
161	H	M	23	1652	5800	177	90	280	107.143	54.4794	169.492	432.809	156.174	715	258
162	H	M	37	1605	5435	187	96	276	116.511	59.8131	171.963	441.121	152.648	708	245
163	H	F	25	1558	5820	188	100	305	120.668	64.1849	195.764	465.34	148.909	725	232
164	H	F	52	1559	6250	188	93	279	120.59	59.6536	178.961	457.344	157.793	713	246
165	H	F	54	1504	5730	178	87	295	118.351	57.8457	196.144	475.399	160.904	715	242
166	H	M	18	1726	6205	187	94	337	108.343	54.4612	195.249	456.547	152.955	788	264
167	H	M	31	1545	6120	188	107	286	121.683	69.2557	185.113	464.725	157.929	718	244
168	H	M	24	1603	6050	186	102	300	116.032	63.6307	187.149	461.634	158.453	740	254
170	H	M	52	1770	8560	206	99	321	116.384	55.9322	181.356	454.802	157.062	805	278
171	H	M	33	1668	6805	189	95	315	113.309	56.9544	188.849	462.83	160.671	772	268
172	H	M	39	1631	6180	195	101	301	119.559	61.9252	184.549	453.096	148.988	739	243
173	H	M	20	1574	5325	183	99	293	116.264	62.8971	186.15	458.069	155.654	721	245
174	H	M	33	1696	6510	205	104	308	120.873	61.3208	181.604	461.675	159.198	783	270
175	H	M	19	1650	5105	182	96	265	110.303	58.1818	160.606	404.242	133.333	667	220
177	H	M	29	1692	5765	187	104	304	110.52	61.4657	179.669	437.943	147.754	741	250
178	H	M	28	1518	4710	184	94	279	121.212	61.9236	183.794	466.403	161.397	708	245
179	H	F	33	1598	6700	187	96	298	117.021	60.0751	186.483	439.925	136.421	703	218
180	H	M	32	1599	5600	188	94	259	117.573	58.7867	161.976	420.263	140.713	672	225
181	H	M	24	1712	5700	185	100	305	108.061	58.4112	178.154	439.252	153.037	752	262
182	H	M	33	1690	6930	206	100	316	121.893	59.1716	186.982	459.172	150.296	776	254
183	H	M	26	1721	5655	192	103	339	111.563	59.8489	196.979	460.198	151.656	792	261
184	H	M	20	1766	6240	198	104	333	112.118	58.8901	188.562	456.965	156.285	807	276
185	H	M	40	1594	6850	181	90	296	113.551	56.4617	185.696	456.713	157.465	728	251
186	H	M	45	1685	8710	190	111	298	112.76	65.8754	176.855	443.917	154.303	748	260
187	H	M	31	1789	8130	197	113	330	110.117	63.1638	184.461	448.295	153.717	802	275
188	H	F	25	1500	7060	180	92	299	120	61.3333	199.333	472.667	153.333	709	230
189	H	M	29	1674	6235	179	101	306	106.93	60.3345	182.796	443.25	153.524	742	257
190	H	M	26	1786	6825	189	104	337	105.823	58.2307	188.69	458.007	163.494	818	292
191	H	F	23	1478	5470	160	82	284	108.254	55.4804	192.152	456.698	156.292	675	231
192	H	F	23	1423	4460	161	86	274	113.141	60.4357	192.551	437.807	132.115	623	188
193	H	F	39	1466	5990	167	84	271	113.915	57.2988	184.857	452.251	153.479	663	225
194	H	M	38	1690	6230	190	96	330	112.426	56.8047	195.266	453.254	145.562	766	246
195	H	F	42	1720	8295	175	97	312	101.744	56.3953	181.395	438.372	155.233	754	267
196	H	M	27	1625	5500	191	93	316	117.538	57.2308	194.462	462.769	150.769	752	245
197	H	M	20	1589	4965	180	98	305	113.279	61.674	191.945	462.555	157.332	735	250
198	H	M	53	1830	8540	205	105	342	112.022	57.377	186.885	454.645	155.738	832	285
199	H	F	48	1599	6150	172	89	303	107.567	55.6598	189.493	440.901	143.84	705	230
200	H	F	26	1615	5275	169	96	310	104.644	59.4427	191.95	438.39	141.796	708	229
201	H	M	38	1688	5990	186	95	317	110.19	56.2796	187.796	451.422	153.436	762	259
202	H	M	50	1684	8690	190	104	301	112.827	61.7577	178.741	448.337	156.77	755	264
203	H	M	28	1714	5805	185	97	346	107.935	56.5928	201.867	454.492	144.691	779	248
204	H	F	48	1539	7720	186	97	287	120.858	63.0279	186.485	454.191	146.849	699	226
205	H	F	30	1543	7150	176	92	308	114.064	59.6241	199.611	466.623	152.949	720	236
207	H	M	29	1683	6975	180	107	327	106.952	63.5769	194.296	453.357	152.109	763	256
208	H	F	38	1615	5925	188	94	300	116.409	58.2043	185.759	455.108	152.941	735	247
209	H	M	30	1570	5625	183	103	285	116.561	65.6051	181.529	457.325	159.236	718	250
210	H	M	20	1610	4615	168	97	280	104.348	60.2484	173.913	432.298	154.037	696	248
211	H	M	45	1673	7550	194	108	301	115.959	64.5547	179.916	450.09	154.214	753	258
212	H	M	30	1554	5835	180	99	266	115.83	63.7066	171.171	443.372	156.371	689	243
213	H	M	28	1693	7760	190	105	311	112.227	62.0201	183.698	438.866	142.942	743	242
214	H	M	33	1557	6810	170	102	298	109.184	65.5106	191.394	471.419	170.841	734	266
215	H	M	25	1684	7405	188	103	310	111.639	61.1639	184.086	441.211	145.487	743	245
216	H	M	28	1734	8650	183	105	327	105.536	60.5536	188.581	437.716	143.599	759	249
217	H	M	23	1627	6640	181	98	304	111.248	60.2336	186.847	448.679	150.584	730	245
218	H	M	26	1679	6810	196	102	310	116.736	60.7504	184.634	456.224	154.854	766	260
219	H	M	28	1615	5745	185	92	315	114.551	56.9659	195.046	461.92	152.322	746	246
220	H	M	33	1680	6290	195	103	310	116.071	61.3095	184.524	445.833	145.238	749	244
221	H	F	31	1605	6605	192	89	312	119.626	55.4517	194.393	457.321	143.302	734	230
225	H	M	41	1560	6870	184	99	302	117.949	63.4615	193.59	455.128	143.59	710	224
227	H	F	25	1552	6120	182	95	253	117.268	61.2113	163.015	434.923	154.639	675	240
228	H	M	40	1730	7325	188	94	332	108.671	54.3353	191.908	450.867	150.289	780	260
229	H	M	33	1773	6190	198	106	339	111.675	59.7857	191.201	452.905	150.028	803	266
230	H	M	50	1584	6880	185	98	280	116.793	61.8687	176.768	448.864	155.303	711	246
234	H	M	20	1654	6325	175	102	292	105.804	61.6687	176.542	441.354	159.008	730	263
236	H	M	32	1784	9590	190	103	318	106.502	57.7354	178.251	433.296	148.543	773	265
237	H	F	29	1560	7035	184	94	302	117.949	60.2564	193.59	460.256	148.718	718	232
238	H	M	40	1670	7340	203	108	332	121.557	64.6707	198.802	480.838	160.479	803	268
239	H	M	25	1662	5925	189	94	319	113.718	56.5584	191.937	445.848	140.193	741	233
240	H	F	45	1545	7050	172	87	304	111.327	56.3107	196.764	450.485	142.395	696	220
241	H	F	49	1566	6640	165	90	303	105.364	57.4713	193.487	450.83	151.98	706	238
242	H	F	22	1455	4335	168	89	269	115.464	61.1684	184.88	444.674	144.33	647	210
244	H	M	20	1550	5170	185	98	300	119.355	63.2258	193.548	470.968	158.065	730	245
245	H	M	18	1637	5280	189	103	318	115.455	62.92	194.258	459.377	149.664	752	245
246	H	M	38	1617	5145	180	99	307	111.317	61.2245	189.858	447.124	145.949	723	236
247	H	M	18	1568	4955	175	94	308	111.607	59.949	196.429	463.01	154.974	726	243
248	H	F	31	1558	5190	175	95	315	112.323	60.9756	202.182	460.847	146.341	718	228
249	H	F	25	1505	6280	158	94	264	104.983	62.4585	175.415	429.236	148.837	646	224
250	H	M	40	1686	5780	198	94	320	117.438	55.7533	189.798	462.04	154.804	779	261
251	H	F	48	1530	6090	174	90	289	113.725	58.8235	188.889	452.941	150.327	693	230
252	H	M	24	1600	5130	183	96	294	114.375	60	183.75	441.875	143.75	707	230
253	H	M	27	1741	8155	194	104	316	111.43	59.7358	181.505	435.382	142.447	758	248
254	H	F	35	1664	7055	182	95	309	109.375	57.0913	185.697	445.312	150.24	741	250
255	H	F	29	1563	6850	184	95	283	117.722	60.7806	181.062	448.496	149.712	701	234
256	H	F	57	1528	5830	175	90	299	114.529	58.9005	195.681	453.534	143.325	693	219
257	H	M	46	1725	6985	205	108	317	119.255	72.135	184.41	455.072	152.464	785	263
258	H	M	35	1648	8485	190	94	301	115.291	57.0388	182.646	447.209	149.272	737	246
259	H	M	55	1680	6640	195	105	302	116.071	62.5	179.762	443.452	147.619	745	248
260	H	M	42	1738	5730	195	103	293	112.198	59.2635	168.585	431.53	150.748	750	262
261	H	M	37	1719	5460	195	104	304	113.438	60.5003	176.847	445.608	155.323	766	267
263	H	M	53	1619	5810	195	95	312	120.445	58.6782	192.712	486.103	172.946	787	280
264	H	F	30	1575	5610	186	86	281	118.095	54.6032	178.413	434.921	138.413	685	218
265	H	M	34	1636	4640	185	92	299	113.081	56.2347	182.763	435.208	139.364	712	228
266	H	M	35	1618	5340	185	95	260	114.339	58.7145	160.692	439.431	164.4	711	266
268	H	M	22	1617	6315	185	96	265	114.409	59.3692	163.884	426.716	148.423	690	240
269	H	M	50	1577	7570	175	84	278	110.97	53.2657	176.284	432.467	145.212	682	229
270	H	M	39	1598	5565	176	94	283	110.138	58.8235	177.096	443.68	156.446	709	250
271	H	M	20	1741	6648	212	105	278	121.769	60.3102	159.678	462.952	181.505	806	316
273	H	F	35	1500	5355	171	93	258	114	62	172	448	162	672	243
274	H	M	26	1598	5535	185	94	287	115.77	58.8235	179.599	455.569	160.2	728	256
275	H	F	50	1548	6650	173	90	268	111.757	58.1395	173.127	434.755	149.871	673	232
276	H	M	18	1613	5390	196	94	308	121.513	58.2765	190.949	469.932	157.471	758	254
277	H	F	20	1526	6070	163	94	275	106.815	61.599	180.21	424.64	137.615	648	210
279	H	M	46	1700	5670	200	108	309	117.647	63.5294	181.765	449.412	150	764	255
280	H	M	52	1460	5670	178	97	235	121.918	66.4384	160.959	419.863	136.986	613	200
281	H	M	33	1612	5755	190	97	332	117.866	60.1737	205.955	475.806	151.985	767	245
282	H	F	48	1721	5985	197	93	348	114.468	54.0383	202.208	473.562	156.886	815	270
283	H	M	18	1620	5455	190	102	293	117.284	62.963	180.864	454.938	156.79	737	254
284	H	M	25	1602	5655	188	95	310	117.353	59.3009	193.508	465.044	154.182	745	247
286	H	F	52	1611	8550	183	95	262	113.594	58.9696	162.632	409.683	133.457	660	215
287	H	M	44	1685	6020	186	97	312	110.386	57.5668	185.163	434.421	138.872	732	234
288	H	F	22	1537	4860	183	93	287	119.063	60.5075	186.727	459.987	154.196	707	237
289	H	F	35	1573	5600	180	85	290	114.431	54.0369	184.361	445.645	146.853	701	231
290	H	M	40	1472	4435	183	83	250	133.382	60.4956	182.216	457.201	163.043	673	240
291	H	M	23	1635	7280	193	105	295	118.043	64.2202	180.428	444.037	145.566	726	238
292	H	M	27	1553	5180	183	93	296	117.836	59.8841	190.599	479.073	170.637	744	265
293	H	M	18	1546	4640	175	84	308	113.195	54.3338	199.224	457.956	145.537	708	225
295	H	M	29	1706	6550	198	97	323	116.061	56.8581	189.332	466.002	160.61	795	274
296	H	M	48	1755	7940	203	103	347	115.67	58.6895	197.721	454.701	141.311	798	248
297	H	M	41	1655	8305	197	101	311	119.033	61.0272	187.915	447.13	140.181	740	232
298	H	F	38	1592	5715	183	89	292	114.95	55.9045	183.417	441.583	143.216	703	228
299	H	M	20	1686	6990	194	105	338	115.065	62.2776	200.474	469.751	154.211	792	260
300	H	M	23	1656	5370	184	100	333	111.111	60.3865	201.087	471.014	158.816	780	263
